# Supplementary material for: Changes in the Structure of Strawberry Leaf Surface Bacterial and Fungal Communities by Plant Biostimulants
Source: Microorganisms. 2025 Oct 28;13(11):2461. doi: 10.3390/microorganisms13112461 (PMC12654091; doi:10.3390/microorganisms13112461)
Supplement: Supplementary file 1 [file microorganisms-13-02461-s001.zip]

Archive with 1 entries (1 files):
- microorganisms-3939300-supplementary.pptx
